# Supplementary material for: Modulated-Diameter Zirconia Nanotubes for Controlled Drug Release—Bye to the Burst
Source: J Funct Biomater. 2025 Jan 21;16(2):37. doi: 10.3390/jfb16020037 (PMC11856647; doi:10.3390/jfb16020037)
Supplement: Supplementary file 1 [file jfb-16-00037-s001.zip]

Archive with 1 entries (1 files):
- jfb-3345602-supplementary.pdf
